# Supplementary material for: Quantification of the Diversity in Gene Structures Using the Principles of Polarization Mapping
Source: Curr Issues Mol Biol. 2023 Feb 18;45(2):1720–40. doi: 10.3390/cimb45020111 (PMC9955201; doi:10.3390/cimb45020111)
Supplement: Supplementary file 1 [file cimb-45-00111-s001.zip]

Archive with 1 entries (1 files):
- cimb-2005913-supplementary.pdf
